# Supplementary material for: Functional Characterization of Human T Cell Hyporesponsiveness Induced by CTLA4-Ig
Source: PLoS One. 2015 Apr 10;10(4):e0122198. doi: 10.1371/journal.pone.0122198 (PMC4393265; doi:10.1371/journal.pone.0122198)
Supplement: S1 Table — Selected pathways enriched in RNA-Seq–based gene clusters were identified using Toppgene (https://toppgene.cchmc.org). (XLSX) [file pone.0122198.s006.xlsx]

## Sheet: Pathways
Table S1. Functional enrichment analysis. Selected pathways enriched in RNA-Seq -based gene clusters were identified using toppgene (https://toppgene.cchmc.org).
Cluster I	No results to display
Cluster II
ID	Name	Source	pValue	FDR B&H	FDR B&Y	Bonferroni	Genes from Input	Genes in Annotation
366171	Cytokine Signaling in Immune system	BioSystems: REACTOME	1.659e-17	1.628e-14	1.215e-13	1.628e-14	29	292
187103	Interferon Signaling	BioSystems: REACTOME	9.088e-17	4.458e-14	3.328e-13	8.916e-14	23	174
83077	Jak-STAT signaling pathway	BioSystems: KEGG	1.749e-07	2.145e-05	0.0001602	0.0001716	13	156
Cluster III
ID	Name	Source	pValue	FDR B&H	FDR B&Y	Bonferroni	Genes from Input	Genes in Annotation
576262	Extracellular matrix organization	BioSystems: REACTOME	4.361e-11	4.383e-08	3.283e-07	4.383e-08	22	264
645288	Collagen formation	BioSystems: REACTOME	5.806e-07	0.0001945	0.001457	0.0005835	10	87
137945	amb2 Integrin signaling	BioSystems: Pathway Interaction Database	7.089e-05	0.01187	0.08894	0.07125	6	48
Cluster IV
ID	Name	Source	pValue	FDR B&H	FDR B&Y	Bonferroni	Genes from Input	Genes in Annotation
137993	Calcineurin-regulated NFAT-dependent transcription in lymphocytes	BioSystems: Pathway Interaction Database	3.567e-09	3.773e-06	2.95e-05	4.983e-06	11	48
198797	Apoptosis	BioSystems: WikiPathways	1.634e-07	7.608e-05	0.0005949	0.0002282	12	83
83080	T cell receptor signaling pathway	BioSystems: KEGG	1.238e-05	0.001138	0.008896	0.01729	11	104
Cluster V
ID	Name	Source	pValue	FDR B&H	FDR B&Y	Bonferroni	Genes from Input	Genes in Annotation
PW:0000034	oxidative phosphorylation	Pathway Ontology	5.275e-05	0.02316	0.1543	0.02316	4	52
Cluster VI
ID	Name	Source	pValue	FDR B&H	FDR B&Y	Bonferroni	Genes from Input	Genes in Annotation
198853	Cytoplasmic Ribosomal Proteins	BioSystems: WikiPathways	8.13e-21	3.626e-18	2.422e-17	3.626e-18	17	121
105976	Eukaryotic Translation Elongation	BioSystems: REACTOME	2.536e-19	5.655e-17	3.777e-16	1.131e-16	17	147
83036	Ribosome	BioSystems: KEGG	2.256e-18	3.353e-16	2.24e-15	1.006e-15	16	135
